# Supplementary material for: Mild Approach for the Formulation of Chestnut Flour-Enriched Snacks: Influence of Processing Parameters on the Preservation of Bioactive Compounds of Raw Materials
Source: Foods. 2024 Aug 23;13(17):2651. doi: 10.3390/foods13172651 (PMC11394262; doi:10.3390/foods13172651)
Supplement: Supplementary file 1 [file foods-13-02651-s001.zip]

Archive with 1 entries (1 files):
- foods-3148117-supplementary.pdf
